# Supplementary material for: Crystal Structures of d-Lyxono-1,4-lactone and Its O-Tosyl Derivative
Source: Molecules. 2025 Jan 13;30(2):287. doi: 10.3390/molecules30020287 (PMC11767691; doi:10.3390/molecules30020287)
Supplement: Supplementary file 1 [file molecules-30-00287-s001.zip]

Archive with 1 entries (1 files):
- molecules-3409282-supplementary.pdf
